# Supplementary material for: Prophylactic Use of Tranexamic Acid to Prevent Postpartum Hemorrhage in High-Risk Cesarean Deliveries: A Systematic Review and Meta-Analysis
Source: J Clin Med. 2026 Jun 15;15(12):4630. doi: 10.3390/jcm15124630 (PMC13301122; doi:10.3390/jcm15124630)
Supplement: Supplementary file 1 [file jcm-15-04630-s001.zip]

Archive with 1 entries (1 files):
- jcm-4330237-supplementary.pdf
